# Supplementary material for: Biological Characteristics of Verticillium dahliae MAT1-1 and MAT1-2 Strains
Source: Int J Mol Sci. 2021 Jul 1;22(13):7148. doi: 10.3390/ijms22137148 (PMC8269371; doi:10.3390/ijms22137148)
Supplement: Supplementary file 1 [file ijms-22-07148-s001.zip]

Archive with 3 entries (3 files):
- Additional Information.pdf
- Table S1.xlsx
- Table S2.xlsx
