# Supplementary material for: Biological Characteristics of Verticillium dahliae MAT1-1 and MAT1-2 Strains
Source: Int J Mol Sci. 2021 Jul 1;22(13):7148. doi: 10.3390/ijms22137148 (PMC8269371; doi:10.3390/ijms22137148)
Supplement: Supplementary file 1 [file ijms-22-07148-s001.zip › Table S1.xlsx]

## Sheet: Sheet1
Table S1 Information on all MAT1-1 and MAT1-2 strain populations.
Isolate#	Host/Specimen	City or Location	Province	Species	Race	Mating Type	Year of Isolate	Longitude	Latitude	Disease Index
P048	Potato/plant	Hunyuan-Datong	Shanxi	Verticillium dahliae	2	MAT1-1-1	2017	E113°41′56″	N39°41′56″	17.45
P050	Potato/plant	Hunyuan-Datong	Shanxi	Verticillium dahliae	2	MAT1-2-1	2017	E113°41′56″	N39°41′56″	20.95
P051	Potato/plant	Hunyuan-Datong	Shanxi	Verticillium dahliae	2	MAT1-1-1	2017	E113°41′56″	N39°41′56″	13.24
P052	Potato/plant	Hunyuan-Datong	Shanxi	Verticillium dahliae	2	MAT1-2-1	2017	E113°41′56″	N39°41′56″	26.38
P056	Potato/plant	Youyu-Shuozhou	Shanxi	Verticillium dahliae	2	MAT1-1-1	2017	E112°28′1″	N39°59′21″	18.09
P057	Potato/plant	Youyu-Shuozhou	Shanxi	Verticillium dahliae	2	MAT1-2-1	2017	E112°28′1″	N39°59′21″	17.69
P088	Potato/plant	Yijinhuoqi-Eerduosi	Inner Mongolia	Verticillium dahliae	2	MAT1-2-1	2016	E109°19′56″	N39°23′11″	25
P089	Potato/plant	Yijinhuoqi-Eerduosi	Inner Mongolia	Verticillium dahliae	2	MAT1-1-1	2016	E109°19′56″	N39°23′11″	18.06
P090	Potato/plant	Yijinhuoqi-Eerduosi	Inner Mongolia	Verticillium dahliae	2	MAT1-2-1	2016	E109°19′56″	N39°23′11″	43.93
P091	Potato/plant	Yijinhuoqi-Eerduosi	Inner Mongolia	Verticillium dahliae	2	MAT1-1-1	2016	E109°19′56″	N39°23′11″	19.63
S002	Sunflower/plant	Chayouhouqi-Wulanchabu	Inner Mongolia	Verticillium dahliae	2	MAT1-1-1	2015	E113°11′58″	N41°26′23″	39.9833
S001	Sunflower/plant	Chayouhouqi-Wulanchabu	Inner Mongolia	Verticillium dahliae	2	MAT1-2-1	2015	E113°11′58″	N41°26′23″	42.6743
S011	Sunflower/plant	Chayouhouqi-Wulanchabu	Inner Mongolia	Verticillium dahliae	2	MAT1-1-1	2015	E113°11′58″	N41°26′23″	46.732
S012	Sunflower/plant	Chayouhouqi-Wulanchabu	Inner Mongolia	Verticillium dahliae	2	MAT1-2-1	2015	E113°11′58″	N41°26′23″	46.1745
S109	Sunflower/plant	Yulin	Shanxi	Verticillium dahliae	2	MAT1-1-1	2011	E109°44′5″	N38°17′8″	48.1481
S047	Sunflower/plant	Yulin	Shanxi	Verticillium dahliae	2	MAT1-2-1	2011	E109°44′5″	N38°17′8″	38.6404
S031	Sunflower/plant	Wulatezhongqi-Bayannaoer	Inner Mongolia	Verticillium dahliae	2	MAT1-1-1	2014	E108°39′8″	N40°44′12″	67.3611
S023	Sunflower/plant	Wulatezhongqi-Bayannaoer	Inner Mongolia	Verticillium dahliae	2	MAT1-2-1	2014	E108°39′8″	N40°44′12″	61.3095
S029	Sunflower/plant	Arongqi-Hulunbeier	Inner Mongolia	Verticillium dahliae	2	MAT1-1-1	2011	E123°27′34″	N48°07′33″	61.7521
S038	Sunflower/plant	Arongqi-Hulunbeier	Inner Mongolia	Verticillium dahliae	2	MAT1-2-1	2011	E123°27′34″	N48°07′33″	68.7271
