# Supplementary material for: Biological Characteristics of Verticillium dahliae MAT1-1 and MAT1-2 Strains
Source: Int J Mol Sci. 2021 Jul 1;22(13):7148. doi: 10.3390/ijms22137148 (PMC8269371; doi:10.3390/ijms22137148)
Supplement: Supplementary file 1 [file ijms-22-07148-s001.zip › Table S2.xlsx]

## Sheet: Sheet1
Table S2 Primers information used in this study
Primer name	Primer 5'-3'	Purpose
D-F	CATGTTGCTCTGTTGACTGG	Identify defoliating(D) types
D-R	GACACGGTATCTTTGCTGAA	Identify defoliating(D) types
ND-F	ATCAGGGGATACTGGTACGAGA	Identify non-defoliating (ND) types
ND-R	GAGTATTGCCGATAAGAACATG	Identify non-defoliating (ND) types
VdAve1-F	AAGGGGTCTTGCTAGGATGG	Identify race1 (R1)
VdAve1-R	TGAAACACTTGTCCTCTTGCT	Identify race1 (R1)
VdR2-F	ACTTAACGAAAGCATGCGC	Identify race2 (R2)
VdR2-R	CTTGACTTGCCGGCTCC	Identify race2 (R2)
MAT1-1-F	CGATCGATTCGGCAAGG	Identify mating type 1-1 (M1)
MAT1-1-R	CAGTACATCCACCTGCTGGCC	Identify mating type 1-1 (M1)
MAT1-2-F	CGGCCGCCATTCGCATCC	Identify mating type 1-2 (M2)
MAT1-2-R	CATGCCTTCCATGCCATTAGGCC	Identify mating type 1-2 (M2)
MAT1-1-1-F	TCAACCAAGCCTGAAGTCCT	Amplify the CDS sequence of MAT1-1-1mating type gene
MAT1-1-1-R	TCAGAGCGGTCATCCTTGTT	Amplify the CDS sequence of MAT1-1-1mating type gene
MAT1-2-1-F	TCGTCACTTTCCACTTCTCGT	Amplify the CDS sequence of MAT1-2-1 mating type gene
MAT1-2-1-R	ACGGCACTAACCTACGGAGA	Amplify the CDS sequence of MAT1-2-1mating type gene
